# Supplementary material for: Isolation of Lessertiosides A and B and Other Metabolites from Lessertia frutescens and Their Neuroprotection Activity
Source: Plants (Basel). 2024 Nov 1;13(21):3076. doi: 10.3390/plants13213076 (PMC11548272; doi:10.3390/plants13213076)
Supplement: Supplementary file 1 [file plants-13-03076-s001.zip]

Archive with 1 entries (1 files):
- plants-3280784-supplementary.pdf
